# Supplementary material for: Possible Use of the SUDOSCAN Nephropathy Risk Score in Chronic Kidney Disease Diagnosis: Application in Patients with Type 2 Diabetes
Source: Biosensors (Basel). 2025 Sep 18;15(9):620. doi: 10.3390/bios15090620 (PMC12467832; doi:10.3390/bios15090620)
Supplement: Supplementary file 1 [file biosensors-15-00620-s001.zip]

Archive with 1 entries (1 files):
- biosensors-3791196-supplementary.pdf
